# Supplementary material for: Self-Perceived Competence of Ambulance Nurses in the Care of Patients with Mental Illness: A Questionnaire Survey
Source: Nurs Rep. 2022 Mar 18;12(1):226–34. doi: 10.3390/nursrep12010023 (PMC8954289; doi:10.3390/nursrep12010023)
Supplement: Supplementary file 1 [file nursrep-12-00023-s001.zip]

Archive with 1 entries (1 files):
- nursrep-1614337-supplementary.pdf
